# Supplementary material for: Phase Formation Behavior and Thermoelectric Transport Properties of S-Doped FeSe2−xSx Polycrystalline Alloys
Source: Micromachines (Basel). 2022 Nov 25;13(12):2066. doi: 10.3390/mi13122066 (PMC9784414; doi:10.3390/mi13122066)
Supplement: Supplementary file 1 [file micromachines-13-02066-s001.zip]

Archive with 1 entries (1 files):
- micromachines-1999540-supplementary.pdf
